# Supplementary material for: Locally Advanced Cervical Cancer: Multiparametric MRI in Gynecologic Oncology and Precision Medicine
Source: Diagnostics (Basel). 2025 Nov 12;15(22):2858. doi: 10.3390/diagnostics15222858 (PMC12651371; doi:10.3390/diagnostics15222858)
Supplement: Supplementary file 1 [file diagnostics-15-02858-s001.zip]

Archive with 1 entries (1 files):
- diagnostics-3912242-supplementary.pdf
